# Supplementary material for: Plasma Sphingomyelin as a Post-Treatment Monitoring Biomarker for Pathological Response in Locally Advanced Rectal Cancer
Source: Cancers (Basel). 2026 Jun 30;18(13):2124. doi: 10.3390/cancers18132124 (PMC13359493; doi:10.3390/cancers18132124)
Supplement: Supplementary file 1 [file cancers-18-02124-s001.zip]

Archive with 1 entries (1 files):
- cancers-4385227-supplementary.pdf
